# Supplementary material for: A Pathway for Sugar Production from Agricultural Waste Catalyzed by Sulfonated Magnetic Carbon Microspheres
Source: Molecules. 2025 Jun 20;30(13):2675. doi: 10.3390/molecules30132675 (PMC12251338; doi:10.3390/molecules30132675)
Supplement: Supplementary file 1 [file molecules-30-02675-s001.zip]

Archive with 1 entries (1 files):
- molecules-3606160-supplementary.pdf
